# Supplementary material for: Evaluation of Characteristics Associated with Self-Identified Cat or Dog Preference in Pet Owners and Correlation of Preference with Pet Interactions and Care: An Exploratory Study
Source: Animals (Basel). 2024 Aug 31;14(17):2534. doi: 10.3390/ani14172534 (PMC11394057; doi:10.3390/ani14172534)
Supplement: Supplementary file 1 [file animals-14-02534-s001.zip]

Archive with 1 entries (1 files):
- animals-3147957-supplementary.pdf
